# Supplementary material for: Association between long-term, short-term spatial land surface temperature variations and health-related quality of life in Lima, Peru
Source: Int J Health Geogr. 2026 Feb 13;25:20. doi: 10.1186/s12942-026-00454-w (PMC13005491; doi:10.1186/s12942-026-00454-w)
Supplement: Supplementary file 1 — Supplementary Material 1. [file 12942_2026_454_MOESM1_ESM.xlsx]

## Sheet: Tabelle1
			Estimate	Std. Error	t value	Pr(>|t|)	component	OR	CI_lower	CI_upper
		X.Intercept.	2.1401	0.40455	5.29006	1.64723e-07	mu	8.50026	3.84656	18.7842
		sex_catmale	0.131516	0.0722484	1.82033	0.0691454	mu	1.14056	0.98996	1.31406
		age	-0.0106006	0.00241624	-4.3872	1.32911e-05	mu	0.989455	0.984781	0.994152
		NCDs_count	-0.182369	0.0393553	-4.63391	4.29598e-06	mu	0.833294	0.771433	0.900115
		education	0.0549879	0.0194966	2.82038	0.00493541	mu	1.05653	1.01692	1.09768
		incomemonth	0.0394557	0.0406917	0.969624	0.332576	mu	1.04024	0.960501	1.12661
		Mean LST	-0.00158354	0.0120378	-0.131547	0.895381	mu	0.998418	0.975137	1.02225
		X.Intercept..2	1.92696	1.02089	1.88752	0.0595125	nu	6.86858	0.92868	50.8004
		sex_catmale.1	0.717363	0.177165	4.04913	5.72795e-05	nu	2.04902	1.44791	2.8997
		age.1	-0.024904	0.00627347	-3.96974	7.95493e-05	nu	0.975403	0.963483	0.987471
		NCDs_count.1	-0.886361	0.14424	-6.14504	1.35627e-09	nu	0.412153	0.310655	0.546812
		education.1	0.0681588	0.0551345	1.23623	0.216798	nu	1.07054	0.960881	1.1927
		incomemonth.1	0.0370407	0.100229	0.369561	0.711824	nu	1.03774	0.852648	1.263
		Mean LST .1	-0.0639572	0.0315213	-2.02902	0.042843	nu	0.938045	0.881845	0.997827
			Estimate	Std. Error	t value	Pr(>|t|)	component	OR	CI_lower	CI_upper
		X.Intercept.	2.1203	0.332593	6.37505	3.36121e-10	mu	8.33362	4.34235	15.9935
		sex_catmale	0.131245	0.0722154	1.81741	0.0695912	mu	1.14025	0.989756	1.31362
		age	-0.0105743	0.00239973	-4.40645	1.21935e-05	mu	0.989481	0.984838	0.994146
		NCDs_count	-0.182339	0.0393578	-4.63286	4.31712e-06	mu	0.833319	0.771452	0.900146
		education	0.0550221	0.0194983	2.8219	0.00491241	mu	1.05656	1.01695	1.09772
		incomemonth	0.0400256	0.0401493	0.996918	0.319156	mu	1.04084	0.962071	1.12605
		Spring	-0.000896478	0.00899275	-0.099689	0.92062	mu	0.999104	0.981648	1.01687
		X.Intercept..2	2.11306	0.850702	2.4839	0.0132332	nu	8.27352	1.56156	43.8352
		sex_catmale.1	0.715268	0.177637	4.02657	6.2918e-05	nu	2.04474	1.44354	2.89631
		age.1	-0.0249737	0.00626411	-3.98679	7.41678e-05	nu	0.975336	0.963434	0.987384
		NCDs_count.1	-0.888668	0.144258	-6.16029	1.23811e-09	nu	0.411203	0.309929	0.54557
		education.1	0.0673403	0.0552959	1.21782	0.223713	nu	1.06966	0.959791	1.1921
		incomemonth.1	0.0331818	0.0993166	0.334101	0.738406	nu	1.03374	0.850885	1.25589
		Spring.1	-0.0688241	0.0244506	-2.81482	0.00502057	nu	0.933491	0.88981	0.979316
			Estimate	Std. Error	t value	Pr(>|t|)	component	OR	CI_lower	CI_upper
		X.Intercept.	2.01414	0.251223	8.01733	4.67314e-15	mu	7.49425	4.58018	12.2623
		sex_catmale	0.127073	0.0723357	1.75671	0.0794135	mu	1.1355	0.985403	1.30846
		age	-0.0103433	0.00237351	-4.35783	1.51502e-05	mu	0.98971	0.985116	0.994325
		NCDs_count	-0.180969	0.039482	-4.58359	5.4323e-06	mu	0.834461	0.772322	0.9016
		education	0.0558852	0.0195538	2.85802	0.00439234	mu	1.05748	1.01771	1.09879
		incomemonth	0.0439381	0.0399885	1.09877	0.272255	mu	1.04492	0.966147	1.13011
		Summer	0.002323	0.00573557	0.405017	0.685591	mu	1.00233	0.991121	1.01366
		X.Intercept..2	1.31357	0.634641	2.06978	0.0388474	nu	3.71942	1.07215	12.9031
		sex_catmale.1	0.724939	0.177804	4.07718	5.09358e-05	nu	2.0646	1.45709	2.92541
		age.1	-0.0253714	0.00629289	-4.03176	6.15777e-05	nu	0.974948	0.962997	0.987047
		NCDs_count.1	-0.887178	0.144699	-6.1312	1.473e-09	nu	0.411816	0.310122	0.546857
		education.1	0.0699604	0.0551916	1.26759	0.205375	nu	1.07247	0.962506	1.19499
		incomemonth.1	0.0407316	0.0988427	0.412085	0.680406	nu	1.04157	0.85813	1.26423
		Summer.1	-0.0418729	0.0153128	-2.73451	0.00640885	nu	0.958992	0.930637	0.98821
		Estimate	Std. Error	t value	Pr(>|t|)	term	OR	CI_lower	CI_upper
		sex_catmale	0.131225	0.0721352	1.81915	0.0693253	mu	1.14022	0.989891	1.31339
		age	-0.0105813	0.00240368	-4.40213	1.24317e-05	mu	0.989475	0.984824	0.994147
		NCDs_count	-0.18235	0.0393537	-4.63362	4.30171e-06	mu	0.833309	0.77145	0.900129
		education	0.0550393	0.0194881	2.82425	0.0048769	mu	1.05658	1.01699	1.09772
		incomemonth	0.0396013	0.040919	0.967798	0.333487	mu	1.0404	0.960213	1.12727
		Fall	-0.00146853	0.0134219	-0.109414	0.912906	mu	0.998533	0.972607	1.02515
		X.Intercept..2	0.548123	1.04264	0.525708	0.599261	nu	1.73	0.224148	13.3524
		sex_catmale.1	0.706692	0.17659	4.00188	6.96924e-05	nu	2.02727	1.43415	2.86569
		age.1	-0.0237328	0.00627566	-3.78173	0.000169346	nu	0.976547	0.964608	0.988633
		NCDs_count.1	-0.875332	0.143764	-6.08868	1.89633e-09	nu	0.416724	0.314394	0.55236
		education.1	0.0730079	0.0549868	1.32774	0.184707	nu	1.07574	0.965831	1.19815
		incomemonth.1	0.07233	0.100337	0.72087	0.471236	nu	1.07501	0.883088	1.30864
		Fall.1	-0.0173817	0.033029	-0.526256	0.598881	nu	0.982769	0.921163	1.04849
			Estimate	Std. Error	t value	Pr(>|t|)	component	OR	CI_lower	CI_upper
		X.Intercept.	2.21276	0.254225	8.70395	2.37821e-17	mu	9.14089	5.55377	15.0449
		sex_catmale	0.129593	0.0718603	1.8034	0.0717647	mu	1.13836	0.98881	1.31054
		age	-0.0106325	0.00234192	-4.54009	6.64236e-06	mu	0.989424	0.984893	0.993976
		NCDs_count	-0.180555	0.0394272	-4.57944	5.53789e-06	mu	0.834807	0.772725	0.901877
		education	0.0556862	0.0194544	2.8624	0.00433277	mu	1.05727	1.01771	1.09836
		incomemonth	0.0389214	0.0393248	0.989742	0.32265	mu	1.03969	0.962564	1.12299
		Winter	-0.00430057	0.00689974	-0.623294	0.533299	mu	0.995709	0.982334	1.00927
		X.Intercept..2	-0.389801	0.669303	-0.582398	0.560491	nu	0.677192	0.182385	2.5144
		sex_catmale.1	0.702409	0.17637	3.98258	7.54636e-05	nu	2.01861	1.42864	2.85221
		age.1	-0.0232326	0.00621877	-3.73589	0.000202632	nu	0.977035	0.965199	0.989017
		NCDs_count.1	-0.869964	0.143539	-6.06083	2.23577e-09	nu	0.418967	0.316225	0.555088
		education.1	0.0761615	0.0549526	1.38595	0.166214	nu	1.07914	0.968947	1.20186
		incomemonth.1	0.0926541	0.097457	0.950718	0.342083	nu	1.09708	0.906321	1.32799
		Winter.1	0.0152971	0.017937	0.852821	0.394056	nu	1.01541	0.980336	1.05175
			Estimate	Std. Error	t value	Pr(>|t|)	component	OR	CI_lower	CI_upper
		X.Intercept.	2.03612	0.222609	9.14661	6.61392e-19	mu	7.66084	4.95208	11.8513
		sex_catmale	0.127098	0.0724584	1.75408	0.079864	mu	1.13553	0.98519	1.30881
		age	-0.0104565	0.0023409	-4.46687	9.28331e-06	mu	0.989598	0.985068	0.994149
		NCDs_count	-0.182888	0.0393951	-4.64241	4.12816e-06	mu	0.832861	0.770972	0.899718
		education	0.0553237	0.0194701	2.84147	0.00462408	mu	1.05688	1.01731	1.09799
		incomemonth	0.0418295	0.0393925	1.06187	0.288671	mu	1.04272	0.965239	1.12641
		LST closer to interview date	0.00167541	0.0045787	0.365914	0.714542	mu	1.00168	0.992728	1.01071
		X.Intercept..2	0.666535	0.554604	1.20182	0.229848	nu	1.94748	0.656726	5.77512
		sex_catmale.1	0.729692	0.17771	4.10608	4.51024e-05	nu	2.07444	1.4643	2.93881
		age.1	-0.0228838	0.00621982	-3.67917	0.000252357	nu	0.977376	0.965533	0.989364
		NCDs_count.1	-0.874811	0.143926	-6.07819	2.01779e-09	nu	0.416941	0.314458	0.552824
		education.1	0.0733785	0.0549407	1.33559	0.182125	nu	1.07614	0.966276	1.19849
		incomemonth.1	0.0725036	0.0976487	0.742495	0.458042	nu	1.0752	0.887907	1.30199
		LST closer to interview date.1	-0.0203225	0.0114799	-1.77026	0.0771278	nu	0.979883	0.958081	1.00218
