# Supplementary material for: Association between long-term, short-term spatial land surface temperature variations and health-related quality of life in Lima, Peru
Source: Int J Health Geogr. 2026 Feb 13;25:20. doi: 10.1186/s12942-026-00454-w (PMC13005491; doi:10.1186/s12942-026-00454-w)
Supplement: Supplementary file 2 — Supplementary Material 2. [file 12942_2026_454_MOESM2_ESM.xlsx]

## Sheet: BEOI_females
		Estimate	Std. Error	t value	Pr(>|t|)	component	OR	CI_lower	CI_upper
	X.Intercept.	2.25285	0.513755	4.38507	1.4879e-05	mu	9.51483	3.47604	26.0446
	age	-0.0109219	0.00313576	-3.48303	0.000551087	mu	0.989138	0.983077	0.995236
	NCDs_count	-0.22306	0.049256	-4.52857	7.86883e-06	mu	0.800067	0.726439	0.881158
	education	0.0358947	0.0225617	1.59096	0.112417	mu	1.03655	0.991708	1.08341
	incomemonth	0.0595026	0.0507403	1.17269	0.241626	mu	1.06131	0.960839	1.17228
	Mean LST	-0.00151739	0.0151873	-0.0999118	0.920465	mu	0.998484	0.9692	1.02865
	X.Intercept..1	2.68494	0.0841873	31.8924	1.91268e-111	mu	14.6573	12.4277	17.2868
	age.1	-0.00815206	0.00895385	-0.910453	0.363138	nu	0.991881	0.974626	1.00944
	NCDs_count.1	-0.848589	0.188222	-4.50845	8.61279e-06	nu	0.428018	0.295968	0.618985
	education.1	0.179544	0.0676551	2.65381	0.00827945	nu	1.19667	1.04806	1.36636
	incomemonth.1	-0.0718389	0.138249	-0.519635	0.603608	nu	0.930681	0.709776	1.22034
	Mean LST .1	-0.0537137	0.0421322	-1.27489	0.203097	nu	0.947703	0.872587	1.02929
		Estimate	Std. Error	t value	Pr(>|t|)	component	OR	CI_lower	CI_upper
	X.Intercept.	2.26301	0.429691	5.26659	2.28573e-07	mu	9.61193	4.14048	22.3137
	age	-0.0109566	0.00311363	-3.51891	0.000483644	mu	0.989103	0.983085	0.995158
	NCDs_count	-0.223144	0.049265	-4.52946	7.83762e-06	mu	0.8	0.726365	0.8811
	education	0.0357542	0.0225759	1.58373	0.114052	mu	1.0364	0.991541	1.08329
	incomemonth	0.0593036	0.0501306	1.18298	0.237526	mu	1.0611	0.961796	1.17065
	Spring	-0.00174961	0.0115897	-0.150962	0.880082	mu	0.998252	0.975831	1.02119
	X.Intercept..1	2.68503	0.0841882	31.8932	1.89981e-111	mu	14.6586	12.4288	17.2884
	age.1	-0.00845085	0.00893467	-0.945848	0.344803	nu	0.991585	0.974371	1.0091
	NCDs_count.1	-0.849863	0.187827	-4.52472	8.00654e-06	nu	0.427473	0.29582	0.617718
	education.1	0.178592	0.0678168	2.63344	0.00878354	nu	1.19553	1.04673	1.36549
	incomemonth.1	-0.0781011	0.137333	-0.5687	0.569882	nu	0.924871	0.706612	1.21055
	Spring.1	-0.0554692	0.0329257	-1.68468	0.0928386	nu	0.946041	0.886917	1.00911
		Estimate	Std. Error	t value	Pr(>|t|)	component	OR	CI_lower	CI_upper
	X.Intercept.	2.10991	0.315584	6.68575	7.83497e-11	mu	8.24753	4.44318	15.3093
	age	-0.0106607	0.00302507	-3.52412	0.000474512	mu	0.989396	0.983547	0.99528
	NCDs_count	-0.220943	0.0495575	-4.45832	1.07714e-05	mu	0.801762	0.727548	0.883547
	education	0.037384	0.0226965	1.64713	0.100325	mu	1.03809	0.992924	1.08531
	incomemonth	0.065715	0.0509261	1.2904	0.197665	mu	1.06792	0.966475	1.18002
	Summer	0.00281222	0.00721201	0.389935	0.696794	mu	1.00282	0.988741	1.01709
	X.Intercept..1	2.68558	0.0841947	31.8972	1.83192e-111	mu	14.6667	12.4355	17.2982
	age.1	-0.00687325	0.00886101	-0.775674	0.438404	nu	0.99315	0.976051	1.01055
	NCDs_count.1	-0.852891	0.189192	-4.50808	8.6272e-06	nu	0.426181	0.294138	0.6175
	education.1	0.180918	0.0675168	2.67961	0.00767836	nu	1.19832	1.04979	1.36787
	incomemonth.1	-0.0487236	0.134724	-0.361656	0.717802	nu	0.952444	0.731409	1.24028
	Summer.1	-0.0196688	0.0202988	-0.968962	0.333155	nu	0.980523	0.942279	1.02032
		Estimate	Std. Error	t value	Pr(>|t|)	component	OR	CI_lower	CI_upper
	X.Intercept.	2.1921	0.515827	4.24968	2.67215e-05	mu	8.95401	3.25789	24.6093
	age	-0.0108085	0.00309648	-3.49056	0.000536235	mu	0.98925	0.983264	0.995272
	NCDs_count	-0.223098	0.0492585	-4.52913	7.84932e-06	mu	0.800037	0.726407	0.881129
	education	0.0361523	0.0225127	1.60586	0.109102	mu	1.03681	0.992059	1.08359
	incomemonth	0.0610949	0.0510355	1.19711	0.231981	mu	1.063	0.961814	1.17483
	Autumn	0.000453908	0.0160722	0.0282418	0.977483	mu	1.00045	0.969429	1.03247
	X.Intercept..1	2.68489	0.0841891	31.8912	1.93434e-111	mu	14.6566	12.4271	17.286
	age.1	-0.00678969	0.00893665	-0.759758	0.447851	nu	0.993233	0.975988	1.01078
	NCDs_count.1	-0.836251	0.187717	-4.45485	1.09385e-05	nu	0.433332	0.299939	0.626049
	education.1	0.183401	0.0674464	2.71921	0.00683164	nu	1.2013	1.05254	1.37108
	incomemonth.1	-0.0380008	0.136872	-0.277638	0.781435	nu	0.962712	0.736188	1.25894
	Autumn.1	-0.0176337	0.0433329	-0.406936	0.684275	nu	0.982521	0.902518	1.06962
		Estimate	Std. Error	t value	Pr(>|t|)	component	OR	CI_lower	CI_upper
	X.Intercept.	2.35679	0.32398	7.2745	1.87844e-12	mu	10.557	5.59453	19.9213
	age	-0.0111468	0.00304602	-3.65945	0.00028697	mu	0.988915	0.983029	0.994837
	NCDs_count	-0.219005	0.0497244	-4.40438	1.36702e-05	mu	0.803318	0.72872	0.885551
	education	0.036984	0.0224577	1.64683	0.100387	mu	1.03768	0.992992	1.08437
	incomemonth	0.0615631	0.0492157	1.25088	0.211715	mu	1.0635	0.965702	1.1712
	Winter	-0.00532909	0.00900724	-0.591646	0.554426	mu	0.994685	0.977279	1.0124
	X.Intercept..1	2.68658	0.0841982	31.9078	1.66738e-111	mu	14.6813	12.4478	17.3155
	age.1	-0.00656399	0.00889298	-0.738109	0.460885	nu	0.993457	0.976291	1.01093
	NCDs_count.1	-0.826419	0.18694	-4.42076	1.27191e-05	nu	0.437614	0.303364	0.631274
	education.1	0.184976	0.0673607	2.74606	0.00630664	nu	1.20319	1.05438	1.37301
	incomemonth.1	-0.0276887	0.132791	-0.208514	0.834935	nu	0.972691	0.749793	1.26185
	Winter.1	-0.008162	0.0241059	-0.338589	0.735099	nu	0.991871	0.946098	1.03986
		Estimate	Std. Error	t value	Pr(>|t|)	component	OR	CI_lower	CI_upper
	X.Intercept.	2.16386	0.266154	8.13012	5.55807e-15	mu	8.70472	5.16654	14.6659
	age	-0.0107651	0.00300826	-3.5785	0.000388412	mu	0.989293	0.983477	0.995143
	NCDs_count	-0.223777	0.049346	-4.53486	7.64945e-06	mu	0.799493	0.725789	0.880682
	education	0.0362897	0.0224672	1.61523	0.107057	mu	1.03696	0.992284	1.08364
	incomemonth	0.060959	0.0492976	1.23655	0.216987	mu	1.06286	0.964964	1.17068
	LST closer to interview date	0.00125744	0.0053391	0.235515	0.813931	mu	1.00126	0.990835	1.01179
	X.Intercept..1	2.68498	0.084186	31.8935	1.89475e-111	mu	14.658	12.4283	17.2876
	age.1	-0.00635775	0.00884416	-0.718864	0.472649	nu	0.993662	0.976586	1.01104
	NCDs_count.1	-0.827928	0.186997	-4.42749	1.2347e-05	nu	0.436954	0.302873	0.630392
	education.1	0.185086	0.0673688	2.74735	0.00628235	nu	1.20332	1.05447	1.37318
	incomemonth.1	-0.0293697	0.132648	-0.221411	0.824887	nu	0.971057	0.748742	1.25938
	LST closer to interview date.1	-0.00972879	0.014264	-0.682053	0.495604	nu	0.990318	0.963015	1.0184

## Sheet: BEOI_low_income
	Estimate	Std. Error	t value	Pr(>|t|)	term	OR	CI_lower	CI_upper
	X.Intercept.	2.27898	0.438944	5.19197	2.87723e-07	mu	9.76672	4.13154	23.0879
	sex_catmale	0.148666	0.0792439	1.87606	0.0611459	mu	1.16029	0.99337	1.35525
	age	-0.0119037	0.00267803	-4.44494	1.0523e-05	mu	0.988167	0.982994	0.993367
	NCDs_count	-0.175528	0.0435928	-4.02654	6.40695e-05	mu	0.839014	0.770304	0.913852
	education	0.0554225	0.0208816	2.65414	0.00816783	mu	1.05699	1.0146	1.10114
	incomemonth	-0.0777345	0.0764843	-1.01635	0.309885	mu	0.92521	0.796408	1.07484
	Mean LST	0.000147402	0.0128516	0.0114696	0.990853	mu	1.00015	0.975269	1.02566
	X.Intercept..2	2.61526	1.12534	2.32398	0.0204686	nu	13.6708	1.50622	124.079
	sex_catmale.1	0.623726	0.192533	3.23957	0.0012651	nu	1.86587	1.27936	2.72125
	age.1	-0.0248833	0.0069321	-3.58958	0.000359045	nu	0.975424	0.96226	0.988767
	NCDs_count.1	-0.844686	0.154677	-5.46098	7.01352e-08	nu	0.429692	0.317317	0.581863
	education.1	0.0528934	0.0583374	0.906682	0.364949	nu	1.05432	0.940402	1.18203
	incomemonth.1	0.0288384	0.199476	0.144571	0.8851	nu	1.02926	0.696188	1.52167
	Mean LST.1	-0.0857428	0.0340596	-2.51744	0.0120877	nu	0.91783	0.858559	0.981193
	Estimate	Std. Error	t value	Pr(>|t|)	term	OR	CI_lower	CI_upper
	X.Intercept.	2.30163	0.364434	6.31562	5.33375e-10	mu	9.99044	4.89071	20.4079
	sex_catmale	0.149342	0.0792858	1.8836	0.0601162	mu	1.16107	0.993961	1.35628
	age	-0.0119489	0.002669	-4.47693	9.10854e-06	mu	0.988122	0.982967	0.993305
	NCDs_count	-0.17552	0.0435925	-4.02637	6.41137e-05	mu	0.839021	0.770311	0.91386
	education	0.055361	0.0208837	2.65092	0.00824496	mu	1.05692	1.01453	1.10108
	incomemonth	-0.0784617	0.0762797	-1.0286	0.304091	mu	0.924538	0.796148	1.07363
	Spring	-0.000561658	0.00949577	-0.0591483	0.952854	mu	0.999439	0.981009	1.01821
	X.Intercept..2	2.56618	0.945527	2.71402	0.0068436	nu	13.0159	2.03999	83.047
	sex_catmale.1	0.620227	0.193072	3.21242	0.00138869	nu	1.85935	1.27355	2.71461
	age.1	-0.0248765	0.00693354	-3.58785	0.000361388	nu	0.97543	0.962264	0.988777
	NCDs_count.1	-0.841755	0.154561	-5.44612	7.59419e-08	nu	0.430954	0.318321	0.583439
	education.1	0.0527501	0.0585712	0.900616	0.368164	nu	1.05417	0.939836	1.1824
	incomemonth.1	0.0226063	0.199303	0.113427	0.909731	nu	1.02286	0.692098	1.51171
	Spring.1	-0.0817036	0.0261915	-3.11947	0.00190108	nu	0.921545	0.875431	0.970088
	Estimate	Std. Error	t value	Pr(>|t|)	term	OR	CI_lower	CI_upper
	X.Intercept.	2.1358	0.279704	7.63594	9.2045e-14	mu	8.46383	4.89191	14.6439
	sex_catmale	0.143476	0.0789788	1.81664	0.0697843	mu	1.15428	0.988742	1.34753
	age	-0.0115659	0.00262699	-4.40273	1.27139e-05	mu	0.988501	0.983424	0.993603
	NCDs_count	-0.173347	0.0436958	-3.96712	8.17897e-05	mu	0.840846	0.77183	0.916033
	education	0.0564858	0.0209107	2.70129	0.00710769	mu	1.05811	1.01562	1.10238
	incomemonth	-0.0739717	0.0757083	-0.977062	0.328943	mu	0.928698	0.800627	1.07726
	Summer	0.00458364	0.00618488	0.741104	0.458928	mu	1.00459	0.99249	1.01685
	X.Intercept..2	1.758	0.719932	2.4419	0.0149059	nu	5.80082	1.41472	23.7853
	sex_catmale.1	0.62446	0.193605	3.22543	0.00132812	nu	1.86724	1.27761	2.72897
	age.1	-0.0253594	0.0069569	-3.64522	0.000290996	nu	0.974959	0.961756	0.988345
	NCDs_count.1	-0.854252	0.155921	-5.47874	6.37588e-08	nu	0.425601	0.31353	0.577731
	education.1	0.0545718	0.0585299	0.932374	0.351529	nu	1.05609	0.941626	1.18446
	incomemonth.1	0.0681938	0.19761	0.345093	0.730149	nu	1.07057	0.726787	1.57698
	Summer.1	-0.0563789	0.0167767	-3.36055	0.000828667	nu	0.945181	0.914607	0.976777
	Estimate	Std. Error	t value	Pr(>|t|)	term	OR	CI_lower	CI_upper
	X.Intercept.	2.21067	0.46552	4.74883	2.57741e-06	mu	9.12185	3.66289	22.7165
	sex_catmale	0.147621	0.0789725	1.86927	0.0620849	mu	1.15907	0.992861	1.35311
	age	-0.0118134	0.00265179	-4.45487	1.00628e-05	mu	0.988256	0.983133	0.993406
	NCDs_count	-0.175323	0.0436133	-4.01993	6.58431e-05	mu	0.839186	0.770431	0.914077
	education	0.05548	0.0208748	2.65775	0.00808187	mu	1.05705	1.01467	1.10119
	incomemonth	-0.0760258	0.076364	-0.995572	0.319871	mu	0.926792	0.797958	1.07643
	Autumn	0.00252566	0.0146427	0.172487	0.863115	mu	1.00253	0.974166	1.03172
	X.Intercept..2	1.25318	1.14517	1.09432	0.274264	nu	3.50146	0.371078	33.0395
	sex_catmale.1	0.615548	0.191601	3.21265	0.00138756	nu	1.85067	1.27126	2.69416
	age.1	-0.0237117	0.00691735	-3.42787	0.00065117	nu	0.976567	0.963416	0.989898
	NCDs_count.1	-0.835759	0.15416	-5.42137	8.66642e-08	nu	0.433545	0.320487	0.586487
	education.1	0.0552877	0.0580378	0.952614	0.34118	nu	1.05684	0.94321	1.18417
	incomemonth.1	0.0788047	0.198255	0.397492	0.69115	nu	1.08199	0.733613	1.59581
	Autumn.1	-0.0405278	0.0358942	-1.12909	0.259324	nu	0.960283	0.895046	1.03027
	Estimate	Std. Error	t value	Pr(>|t|)	term	OR	CI_lower	CI_upper
	X.Intercept.	2.46475	0.290392	8.48767	1.74268e-16	mu	11.7606	6.65642	20.7785
	sex_catmale	0.150744	0.0787277	1.91475	0.0560131	mu	1.1627	0.996444	1.35669
	age	-0.0120933	0.00259869	-4.6536	4.03949e-06	mu	0.98798	0.98296	0.993025
	NCDs_count	-0.172941	0.0436898	-3.95838	8.47593e-05	mu	0.841187	0.772153	0.916394
	education	0.0561357	0.0208248	2.69562	0.00722831	mu	1.05774	1.01544	1.10181
	incomemonth	-0.0836675	0.0757628	-1.10433	0.269903	mu	0.919737	0.792817	1.06698
	Winter	-0.0062826	0.00742007	-0.846703	0.397507	mu	0.993737	0.979389	1.00829
	X.Intercept..2	-0.466448	0.768879	-0.60666	0.544313	nu	0.627226	0.138977	2.83079
	sex_catmale.1	0.604136	0.191315	3.15781	0.00167165	nu	1.82967	1.25754	2.6621
	age.1	-0.022612	0.00687009	-3.29137	0.00105714	nu	0.977642	0.964566	0.990895
	NCDs_count.1	-0.82649	0.153689	-5.37767	1.09291e-07	nu	0.437582	0.32377	0.591402
	education.1	0.0581509	0.0580153	1.00234	0.316596	nu	1.05987	0.945956	1.18751
	incomemonth.1	0.13618	0.197038	0.691133	0.489756	nu	1.14589	0.778789	1.68603
	Winter.1	0.0192135	0.0194908	0.985774	0.324652	nu	1.0194	0.981191	1.0591
	Estimate	Std. Error	t value	Pr(>|t|)	term	OR	CI_lower	CI_upper
	X.Intercept.	2.26147	0.257999	8.76539	2.02439e-17	mu	9.59716	5.78801	15.9131
	sex_catmale	0.147277	0.0795101	1.8523	0.0644872	mu	1.15867	0.991473	1.35407
	age	-0.0118838	0.00259996	-4.57079	5.93347e-06	mu	0.988186	0.983164	0.993235
	NCDs_count	-0.175776	0.0436332	-4.02849	6.35539e-05	mu	0.838806	0.770052	0.913698
	education	0.0554307	0.0208667	2.65642	0.00811346	mu	1.057	1.01464	1.10112
	incomemonth	-0.0766052	0.0762277	-1.00495	0.315336	mu	0.926255	0.797709	1.07552
	LST closer to interview date	0.000637157	0.00483411	0.131805	0.895184	mu	1.00064	0.991201	1.01016
	X.Intercept..2	0.709802	0.638263	1.11208	0.26656	nu	2.03359	0.582053	7.105
	sex_catmale.1	0.637657	0.19283	3.30684	0.0010015	nu	1.89204	1.29655	2.76103
	age.1	-0.0222043	0.00686629	-3.23381	0.00129043	nu	0.97804	0.964966	0.991292
	NCDs_count.1	-0.829784	0.153977	-5.38903	1.02912e-07	nu	0.436144	0.322524	0.589789
	education.1	0.0594657	0.0580571	1.02426	0.306135	nu	1.06127	0.947123	1.18917
	incomemonth.1	0.0702192	0.198028	0.354593	0.723023	nu	1.07274	0.727665	1.58147
	LST closer to interview date.1	-0.0196978	0.0121271	-1.62427	0.104857	nu	0.980495	0.957464	1.00408

## Sheet: BEOI_interaction_lst_age
	******************************************************************							******************************************************************							******************************************************************							******************************************************************							******************************************************************								******************************************************************
	Family: c("BEOI", "One Inflated Beta")							Family: c("BEOI", "One Inflated Beta")							Family: c("BEOI", "One Inflated Beta")							Family: c("BEOI", "One Inflated Beta")							Family: c("BEOI", "One Inflated Beta")								Family: c("BEOI", "One Inflated Beta")
	Call: gamlss(formula = mu_formula, nu.formula = nu_formula,							Call: gamlss(formula = mu_formula, nu.formula = nu_formula,							Call: gamlss(formula = mu_formula, nu.formula = nu_formula,							Call: gamlss(formula = mu_formula, nu.formula = nu_formula,							Call: gamlss(formula = mu_formula, nu.formula = nu_formula,								Call: gamlss(formula = mu_formula, nu.formula = nu_formula, family = BEOI(),
	family = BEOI(), data = data_frame, trace = FALSE)							family = BEOI(), data = data_frame, trace = FALSE)							family = BEOI(), data = data_frame, trace = FALSE)							family = BEOI(), data = data_frame, trace = FALSE)							family = BEOI(), data = data_frame, trace = FALSE)								data = data_frame, trace = FALSE)
	Fitting method: RS()							Fitting method: RS()							Fitting method: RS()							Fitting method: RS()							Fitting method: RS()								Fitting method: RS()
	------------------------------------------------------------------							------------------------------------------------------------------							------------------------------------------------------------------							------------------------------------------------------------------							------------------------------------------------------------------								------------------------------------------------------------------
	Mu link function: logit							Mu link function: logit							Mu link function: logit							Mu link function: logit							Mu link function: logit								Mu link function: logit
	Mu Coefficients:							Mu Coefficients:							Mu Coefficients:							Mu Coefficients:							Mu Coefficients:								Mu Coefficients:
	Estimate Std. Error t value Pr(>|t|)							Estimate Std. Error t value Pr(>|t|)							Estimate Std. Error t value Pr(>|t|)							Estimate Std. Error t value Pr(>|t|)							Estimate Std. Error t value Pr(>|t|)								Estimate Std. Error t value Pr(>|t|)
	(Intercept) 2.247e+00 4.644e-01 4.838 1.68e-06 ***							(Intercept) 2.0172601 0.9544580 2.114 0.03498 *							(Intercept) 2.5348296 0.5399819 4.694 3.34e-06 ***							(Intercept) 2.6990121 1.1401958 2.367 0.01825 *							(Intercept) 1.7193136 0.7166631 2.399 0.01675 *								(Intercept) 2.303e+00 5.134e-01 4.485 8.76e-06 ***
	sex_catmale 1.489e-01 7.930e-02 1.877 0.06097 .							sex_catmale 0.1516022 0.0796187 1.904 0.05739 .							sex_catmale 0.1444700 0.0789753 1.829 0.06787 .							sex_catmale 0.1452454 0.0791068 1.836 0.06686 .							sex_catmale 0.1591024 0.0791223 2.011 0.04480 *								sex_catmale 1.469e-01 7.941e-02 1.849 0.06489 .
	NCDs_count -1.755e-01 4.359e-02 -4.025 6.45e-05 ***							NCDs_count -0.1750045 0.0436134 -4.013 6.79e-05 ***							NCDs_count -0.1758974 0.0437993 -4.016 6.70e-05 ***							NCDs_count -0.1763749 0.0436847 -4.037 6.13e-05 ***							NCDs_count -0.1748917 0.0436494 -4.007 6.96e-05 ***								NCDs_count -1.759e-01 4.304e-02 -4.087 4.97e-05 ***
	education 5.536e-02 2.088e-02 2.651 0.00824 **							education 0.0547042 0.0209775 2.608 0.00935 **							education 0.0576003 0.0208943 2.757 0.00602 **							education 0.0561679 0.0209088 2.686 0.00743 **							education 0.0554514 0.0207795 2.669 0.00783 **								education 5.551e-02 2.096e-02 2.649 0.00829 **
	incomemonth -7.769e-02 7.629e-02 -1.018 0.30894							incomemonth -0.0776023 0.0763605 -1.016 0.30993							incomemonth -0.0729936 0.0754417 -0.968 0.33367							incomemonth -0.0758400 0.0763800 -0.993 0.32116							incomemonth -0.0780633 0.0757468 -1.031 0.30316								incomemonth -7.697e-02 7.602e-02 -1.012 0.31173
	Mean_fitted 1.383e-03 1.494e-02 0.093 0.92630							Spring 0.0099928 0.0340820 0.293 0.76947							Summer -0.0115157 0.0196016 -0.587 0.55710							Fall -0.0167974 0.0437375 -0.384 0.70108							Winter 0.0205784 0.0249207 0.826 0.40928								lst_C -6.940e-04 1.531e-02 -0.045 0.96387
	age -1.125e-02 6.745e-03 -1.667 0.09598 .							age -0.0061918 0.0179964 -0.344 0.73093							age -0.0194405 0.0094558 -2.056 0.04023 *							age -0.0217129 0.0212807 -1.020 0.30801							age 0.0020719 0.0128869 0.161 0.87232								age -1.271e-02 9.413e-03 -1.350 0.17737
	Mean_fitted:age -2.527e-05 2.458e-04 -0.103 0.91816							Spring:age -0.0002150 0.0006645 -0.324 0.74637							Summer:age 0.0003192 0.0003684 0.867 0.38655							Fall:age 0.0003930 0.0008387 0.469 0.63956							Winter:age -0.0005143 0.0004602 -1.117 0.26426								lst_C:age 2.716e-05 2.976e-04 0.091 0.92730
	---							---							---							---							---								---
	Signif. codes: 0 ‘***’ 0.001 ‘**’ 0.01 ‘*’ 0.05 ‘.’ 0.1 ‘ ’ 1							Signif. codes: 0 ‘***’ 0.001 ‘**’ 0.01 ‘*’ 0.05 ‘.’ 0.1 ‘ ’ 1							Signif. codes: 0 ‘***’ 0.001 ‘**’ 0.01 ‘*’ 0.05 ‘.’ 0.1 ‘ ’ 1							Signif. codes: 0 ‘***’ 0.001 ‘**’ 0.01 ‘*’ 0.05 ‘.’ 0.1 ‘ ’ 1							Signif. codes: 0 ‘***’ 0.001 ‘**’ 0.01 ‘*’ 0.05 ‘.’ 0.1 ‘ ’ 1								Signif. codes: 0 ‘***’ 0.001 ‘**’ 0.01 ‘*’ 0.05 ‘.’ 0.1 ‘ ’ 1
	------------------------------------------------------------------							------------------------------------------------------------------							------------------------------------------------------------------							------------------------------------------------------------------							------------------------------------------------------------------								------------------------------------------------------------------
	Sigma link function: log							Sigma link function: log							Sigma link function: log							Sigma link function: log							Sigma link function: log								Sigma link function: log
	Sigma Coefficients:							Sigma Coefficients:							Sigma Coefficients:							Sigma Coefficients:							Sigma Coefficients:								Sigma Coefficients:
	Estimate Std. Error t value Pr(>|t|)							Estimate Std. Error t value Pr(>|t|)							Estimate Std. Error t value Pr(>|t|)							Estimate Std. Error t value Pr(>|t|)							Estimate Std. Error t value Pr(>|t|)								Estimate Std. Error t value Pr(>|t|)
	(Intercept) 2.6270 0.0723 36.34 <2e-16 ***							(Intercept) 2.6274 0.0723 36.34 <2e-16 ***							(Intercept) 2.63051 0.07229 36.39 <2e-16 ***							(Intercept) 2.62743 0.07229 36.35 <2e-16 ***							(Intercept) 2.63249 0.07231 36.41 <2e-16 ***								(Intercept) 2.62714 0.06642 39.55 <2e-16 ***
	---							---							---							---							---								---
	Signif. codes: 0 ‘***’ 0.001 ‘**’ 0.01 ‘*’ 0.05 ‘.’ 0.1 ‘ ’ 1							Signif. codes: 0 ‘***’ 0.001 ‘**’ 0.01 ‘*’ 0.05 ‘.’ 0.1 ‘ ’ 1							Signif. codes: 0 ‘***’ 0.001 ‘**’ 0.01 ‘*’ 0.05 ‘.’ 0.1 ‘ ’ 1							Signif. codes: 0 ‘***’ 0.001 ‘**’ 0.01 ‘*’ 0.05 ‘.’ 0.1 ‘ ’ 1							Signif. codes: 0 ‘***’ 0.001 ‘**’ 0.01 ‘*’ 0.05 ‘.’ 0.1 ‘ ’ 1								Signif. codes: 0 ‘***’ 0.001 ‘**’ 0.01 ‘*’ 0.05 ‘.’ 0.1 ‘ ’ 1
	------------------------------------------------------------------							------------------------------------------------------------------							------------------------------------------------------------------							------------------------------------------------------------------							------------------------------------------------------------------								------------------------------------------------------------------
	Nu link function: logit							Nu link function: logit							Nu link function: logit							Nu link function: logit							Nu link function: logit								Nu link function: logit
	Nu Coefficients:							Nu Coefficients:							Nu Coefficients:							Nu Coefficients:							Nu Coefficients:								Nu Coefficients:
	Estimate Std. Error t value Pr(>|t|)							Estimate Std. Error t value Pr(>|t|)							Estimate Std. Error t value Pr(>|t|)							Estimate Std. Error t value Pr(>|t|)							Estimate Std. Error t value Pr(>|t|)								Estimate Std. Error t value Pr(>|t|)
	(Intercept) 6.593986 2.838387 2.323 0.02052 *							(Intercept) 5.971537 2.334098 2.558 0.01077 *							(Intercept) 2.2528469 1.3967059 1.613 0.10729							(Intercept) 3.701664 2.743243 1.349 0.17774							(Intercept) 2.097046 1.826508 1.148 0.2514								(Intercept) 2.3794614 1.3202979 1.802 0.07202 .
	sex_catmale 0.605475 0.193199 3.134 0.00181 **							sex_catmale 0.597497 0.195078 3.063 0.00229 **							sex_catmale 0.6254592 0.1936453 3.230 0.00131 **							sex_catmale 0.610366 0.191717 3.184 0.00153 **							sex_catmale 0.579557 0.192348 3.013 0.0027 **								sex_catmale 0.6071552 0.1941020 3.128 0.00185 **
	NCDs_count -0.848391 0.154855 -5.479 6.39e-08 ***							NCDs_count -0.843928 0.154750 -5.454 7.31e-08 ***							NCDs_count -0.8528413 0.1558280 -5.473 6.59e-08 ***							NCDs_count -0.838010 0.154215 -5.434 8.11e-08 ***							NCDs_count -0.836687 0.154337 -5.421 8.69e-08 ***								NCDs_count -0.8258323 0.1537256 -5.372 1.12e-07 ***
	education 0.057859 0.058538 0.988 0.32337							education 0.058893 0.059555 0.989 0.32313							education 0.0549092 0.0585639 0.938 0.34884							education 0.056931 0.058121 0.980 0.32773							education 0.062625 0.058152 1.077 0.2820								education 0.0610042 0.0580717 1.050 0.29392
	incomemonth 0.015451 0.204076 0.076 0.93968							incomemonth 0.007194 0.254175 0.028 0.97743							incomemonth 0.0694005 0.1981092 0.350 0.72623							incomemonth 0.074462 0.198444 0.375 0.70763							incomemonth 0.112264 0.198061 0.567 0.5711								incomemonth 0.0816862 0.1984740 0.412 0.68080
	Mean_fitted -0.237150 0.104526 -2.269 0.02364 *							Spring -0.208976 0.082999 -2.518 0.01208 *							Summer -0.0762785 0.0508554 -1.500 0.13418							Fall -0.135674 0.103125 -1.316 0.18882							Winter -0.072839 0.062307 -1.169 0.2429								lst_C -0.0750453 0.0398197 -1.885 0.05997 .
	age -0.118476 0.061444 -1.928 0.05432 .							age -0.105291 0.050034 -2.104 0.03577 *							age -0.0367797 0.0284542 -1.293 0.19666							age -0.081064 0.058836 -1.378 0.16880							age -0.083771 0.040650 -2.061 0.0398 *								age -0.0648600 0.0304707 -2.129 0.03370 *
	Mean_fitted:age 0.003578 0.002324 1.539 0.12423							Spring:age 0.003018 0.001851 1.631 0.10346							Summer:age 0.0004607 0.0011101 0.415 0.67831							Fall:age 0.002239 0.002274 0.985 0.32526							Winter:age 0.002213 0.001438 1.539 0.1244								lst_C:age 0.0013959 0.0009607 1.453 0.14676
	---							---							---							---							---								---
	Signif. codes: 0 ‘***’ 0.001 ‘**’ 0.01 ‘*’ 0.05 ‘.’ 0.1 ‘ ’ 1							Signif. codes: 0 ‘***’ 0.001 ‘**’ 0.01 ‘*’ 0.05 ‘.’ 0.1 ‘ ’ 1							Signif. codes: 0 ‘***’ 0.001 ‘**’ 0.01 ‘*’ 0.05 ‘.’ 0.1 ‘ ’ 1							Signif. codes: 0 ‘***’ 0.001 ‘**’ 0.01 ‘*’ 0.05 ‘.’ 0.1 ‘ ’ 1							Signif. codes: 0 ‘***’ 0.001 ‘**’ 0.01 ‘*’ 0.05 ‘.’ 0.1 ‘ ’ 1								Signif. codes: 0 ‘***’ 0.001 ‘**’ 0.01 ‘*’ 0.05 ‘.’ 0.1 ‘ ’ 1
	------------------------------------------------------------------							------------------------------------------------------------------							------------------------------------------------------------------							------------------------------------------------------------------							------------------------------------------------------------------								------------------------------------------------------------------
	No. of observations in the fit: 599							No. of observations in the fit: 599							No. of observations in the fit: 599							No. of observations in the fit: 599							No. of observations in the fit: 599								No. of observations in the fit: 599
	Degrees of Freedom for the fit: 17							Degrees of Freedom for the fit: 17							Degrees of Freedom for the fit: 17							Degrees of Freedom for the fit: 17							Degrees of Freedom for the fit: 17								Degrees of Freedom for the fit: 17
	Residual Deg. of Freedom: 582							Residual Deg. of Freedom: 582							Residual Deg. of Freedom: 582							Residual Deg. of Freedom: 582							Residual Deg. of Freedom: 582								Residual Deg. of Freedom: 582
	at cycle: 7							at cycle: 7							at cycle: 7							at cycle: 7							at cycle: 7								at cycle: 7
	Global Deviance: -186.2916							Global Deviance: -190.2526							Global Deviance: -190.3158							Global Deviance: -179.9039							Global Deviance: -182.7256								Global Deviance: -182.3365
	AIC: -152.2916							AIC: -156.2526							AIC: -156.3158							AIC: -145.9039							AIC: -148.7256								AIC: -148.3365
	SBC: -77.57215							SBC: -81.5332							SBC: -81.59635							SBC: -71.1844							SBC: -74.00619								SBC: -73.61708
	******************************************************************							******************************************************************							******************************************************************							******************************************************************							******************************************************************								******************************************************************

## Sheet: BEOI_interaction_lst_income
	******************************************************************							******************************************************************							******************************************************************							******************************************************************							******************************************************************							******************************************************************
	Family: c("BEOI", "One Inflated Beta")							Family: c("BEOI", "One Inflated Beta")							Family: c("BEOI", "One Inflated Beta")							Family: c("BEOI", "One Inflated Beta")							Family: c("BEOI", "One Inflated Beta")							Family: c("BEOI", "One Inflated Beta")
	Call: gamlss(formula = mu_formula, nu.formula = nu_formula,							Call: gamlss(formula = mu_formula, nu.formula = nu_formula,							Call: gamlss(formula = mu_formula, nu.formula = nu_formula,							Call: gamlss(formula = mu_formula, nu.formula = nu_formula,							Call: gamlss(formula = mu_formula, nu.formula = nu_formula,							Call: gamlss(formula = mu_formula, nu.formula = nu_formula,
	family = BEOI(), data = data_frame, trace = FALSE)							family = BEOI(), data = data_frame, trace = FALSE)							family = BEOI(), data = data_frame, trace = FALSE)							family = BEOI(), data = data_frame, trace = FALSE)							family = BEOI(), data = data_frame, trace = FALSE)							family = BEOI(), data = data_frame, trace = FALSE)
	Fitting method: RS()							Fitting method: RS()							Fitting method: RS()							Fitting method: RS()							Fitting method: RS()							Fitting method: RS()
	------------------------------------------------------------------							------------------------------------------------------------------							------------------------------------------------------------------							------------------------------------------------------------------							------------------------------------------------------------------							------------------------------------------------------------------
	Mu link function: logit							Mu link function: logit							Mu link function: logit							Mu link function: logit							Mu link function: logit							Mu link function: logit
	Mu Coefficients:							Mu Coefficients:							Mu Coefficients:							Mu Coefficients:							Mu Coefficients:							Mu Coefficients:
	Estimate Std. Error t value Pr(>|t|)							Estimate Std. Error t value Pr(>|t|)							Estimate Std. Error t value Pr(>|t|)							Estimate Std. Error t value Pr(>|t|)							Estimate Std. Error t value Pr(>|t|)							Estimate Std. Error t value Pr(>|t|)
	(Intercept) 1.79871 1.03294 1.741 0.08215 .							(Intercept) 2.006392 0.541377 3.706 0.000231 ***							(Intercept) 2.163912 0.805710 2.686 0.00744 **							(Intercept) 2.006392 0.541377 3.706 0.000231 ***							(Intercept) 1.292608 1.139280 1.135 0.25702							(Intercept) 2.345843 0.642832 3.649 0.000287 ***
	sex_catmale 0.15008 0.07927 1.893 0.05883 .							sex_catmale 0.145526 0.079310 1.835 0.067031 .							sex_catmale 0.150040 0.079379 1.890 0.05923 .							sex_catmale 0.145526 0.079310 1.835 0.067031 .							sex_catmale 0.148376 0.078850 1.882 0.06037 .							sex_catmale 0.149456 0.078970 1.893 0.058913 .
	age -0.01183 0.00268 -4.415 1.20e-05 ***							age -0.011529 0.002629 -4.386 1.37e-05 ***							age -0.011923 0.002672 -4.462 9.74e-06 ***							age -0.011529 0.002629 -4.386 1.37e-05 ***							age -0.011708 0.002651 -4.416 1.20e-05 ***							age -0.012079 0.002600 -4.645 4.20e-06 ***
	NCDs_count -0.17781 0.04381 -4.058 5.62e-05 ***							NCDs_count -0.174974 0.044070 -3.970 8.08e-05 ***							NCDs_count -0.176108 0.043701 -4.030 6.32e-05 ***							NCDs_count -0.174974 0.044070 -3.970 8.08e-05 ***							NCDs_count -0.180436 0.043970 -4.104 4.65e-05 ***							NCDs_count -0.172628 0.043722 -3.948 8.83e-05 ***
	education 0.05572 0.02087 2.670 0.00779 **							education 0.057162 0.021043 2.716 0.006796 **							education 0.055489 0.020889 2.656 0.00811 **							education 0.057162 0.021043 2.716 0.006796 **							education 0.055878 0.020840 2.681 0.00754 **							education 0.055689 0.020935 2.660 0.008027 **
	incomemonth 0.28092 0.70277 0.400 0.68949							incomemonth 0.018255 0.339435 0.054 0.957129							incomemonth 0.023051 0.534977 0.043 0.96565							incomemonth 0.018255 0.339435 0.054 0.957129							incomemonth 0.619319 0.795098 0.779 0.43634							incomemonth 0.003225 0.426800 0.008 0.993974
	Mean_fitted 0.01813 0.03729 0.486 0.62701							Summer 0.009430 0.018428 0.512 0.609039							Spring 0.004429 0.027705 0.160 0.87306							Summer 0.009430 0.018428 0.512 0.609039							Fall 0.038083 0.042868 0.888 0.37471							Winter -0.001868 0.022546 -0.083 0.934010
	incomemonth:Mean_fitted -0.01358 0.02642 -0.514 0.60745							incomemonth:Summer -0.003584 0.012843 -0.279 0.780292							incomemonth:Spring -0.003740 0.019492 -0.192 0.84791							incomemonth:Summer -0.003584 0.012843 -0.279 0.780292							incomemonth:Fall -0.027086 0.030781 -0.880 0.37925							incomemonth:Winter -0.003196 0.015439 -0.207 0.836056
	---							---							---							---							---							---
	Signif. codes: 0 ‘***’ 0.001 ‘**’ 0.01 ‘*’ 0.05 ‘.’ 0.1 ‘ ’ 1							Signif. codes: 0 ‘***’ 0.001 ‘**’ 0.01 ‘*’ 0.05 ‘.’ 0.1 ‘ ’ 1							Signif. codes: 0 ‘***’ 0.001 ‘**’ 0.01 ‘*’ 0.05 ‘.’ 0.1 ‘ ’ 1							Signif. codes: 0 ‘***’ 0.001 ‘**’ 0.01 ‘*’ 0.05 ‘.’ 0.1 ‘ ’ 1							Signif. codes: 0 ‘***’ 0.001 ‘**’ 0.01 ‘*’ 0.05 ‘.’ 0.1 ‘ ’ 1							Signif. codes: 0 ‘***’ 0.001 ‘**’ 0.01 ‘*’ 0.05 ‘.’ 0.1 ‘ ’ 1
	------------------------------------------------------------------							------------------------------------------------------------------							------------------------------------------------------------------							------------------------------------------------------------------							------------------------------------------------------------------							------------------------------------------------------------------
	Sigma link function: log							Sigma link function: log							Sigma link function: log							Sigma link function: log							Sigma link function: log							Sigma link function: log
	Sigma Coefficients:							Sigma Coefficients:							Sigma Coefficients:							Sigma Coefficients:							Sigma Coefficients:							Sigma Coefficients:
	Estimate Std. Error t value Pr(>|t|)							Estimate Std. Error t value Pr(>|t|)							Estimate Std. Error t value Pr(>|t|)							Estimate Std. Error t value Pr(>|t|)							Estimate Std. Error t value Pr(>|t|)							Estimate Std. Error t value Pr(>|t|)
	(Intercept) 2.62786 0.07228 36.36 <2e-16 ***							(Intercept) 2.62900 0.07228 36.37 <2e-16 ***							(Intercept) 2.62719 0.07228 36.35 <2e-16 ***							(Intercept) 2.62900 0.07228 36.37 <2e-16 ***							(Intercept) 2.62942 0.07228 36.38 <2e-16 ***							(Intercept) 2.62939 0.07229 36.38 <2e-16 ***
	---							---							---							---							---							---
	Signif. codes: 0 ‘***’ 0.001 ‘**’ 0.01 ‘*’ 0.05 ‘.’ 0.1 ‘ ’ 1							Signif. codes: 0 ‘***’ 0.001 ‘**’ 0.01 ‘*’ 0.05 ‘.’ 0.1 ‘ ’ 1							Signif. codes: 0 ‘***’ 0.001 ‘**’ 0.01 ‘*’ 0.05 ‘.’ 0.1 ‘ ’ 1							Signif. codes: 0 ‘***’ 0.001 ‘**’ 0.01 ‘*’ 0.05 ‘.’ 0.1 ‘ ’ 1							Signif. codes: 0 ‘***’ 0.001 ‘**’ 0.01 ‘*’ 0.05 ‘.’ 0.1 ‘ ’ 1							Signif. codes: 0 ‘***’ 0.001 ‘**’ 0.01 ‘*’ 0.05 ‘.’ 0.1 ‘ ’ 1
	------------------------------------------------------------------							------------------------------------------------------------------							------------------------------------------------------------------							------------------------------------------------------------------							------------------------------------------------------------------							------------------------------------------------------------------
	Nu link function: logit							Nu link function: logit							Nu link function: logit							Nu link function: logit							Nu link function: logit							Nu link function: logit
	Nu Coefficients:							Nu Coefficients:							Nu Coefficients:							Nu Coefficients:							Nu Coefficients:							Nu Coefficients:
	Estimate Std. Error t value Pr(>|t|)							Estimate Std. Error t value Pr(>|t|)							Estimate Std. Error t value Pr(>|t|)							Estimate Std. Error t value Pr(>|t|)							Estimate Std. Error t value Pr(>|t|)							Estimate Std. Error t value Pr(>|t|)
	(Intercept) -2.422949 2.823801 -0.858 0.391221							(Intercept) 0.207168 1.435037 0.144 0.885263							(Intercept) -0.339871 2.261044 -0.150 0.880568							(Intercept) 0.207168 1.435037 0.144 0.885263							(Intercept) -4.47936 2.90237 -1.543 0.123291							(Intercept) -1.731834 1.798220 -0.963 0.33591
	sex_catmale 0.654763 0.194008 3.375 0.000788 ***							sex_catmale 0.645715 0.194778 3.315 0.000973 ***							sex_catmale 0.649841 0.194672 3.338 0.000897 ***							sex_catmale 0.645715 0.194778 3.315 0.000973 ***							sex_catmale 0.62797 0.19258 3.261 0.001176 **							sex_catmale 0.601826 0.191390 3.144 0.00175 **
	age -0.024314 0.006962 -3.493 0.000515 ***							age -0.025487 0.006978 -3.652 0.000283 ***							age -0.024422 0.006959 -3.509 0.000484 ***							age -0.025487 0.006978 -3.652 0.000283 ***							age -0.02342 0.00694 -3.375 0.000788 ***							age -0.022199 0.006883 -3.225 0.00133 **
	NCDs_count -0.853131 0.155112 -5.500 5.69e-08 ***							NCDs_count -0.853299 0.156083 -5.467 6.8e-08 ***							NCDs_count -0.846539 0.154791 -5.469 6.73e-08 ***							NCDs_count -0.853299 0.156083 -5.467 6.8e-08 ***							NCDs_count -0.84477 0.15473 -5.459 7.08e-08 ***							NCDs_count -0.830753 0.153804 -5.401 9.65e-08 ***
	education 0.059958 0.058822 1.019 0.308476							education 0.059275 0.058762 1.009 0.313522							education 0.058120 0.058935 0.986 0.324460							education 0.059275 0.058762 1.009 0.313522							education 0.06049 0.05843 1.035 0.300987							education 0.058540 0.058103 1.008 0.31410
	incomemonth 3.624619 1.866274 1.942 0.052599 .							incomemonth 1.156264 0.894829 1.292 0.196814							incomemonth 2.076146 1.472584 1.410 0.159113							incomemonth 1.156264 0.894829 1.292 0.196814							incomemonth 4.20997 1.93079 2.180 0.029625 *							incomemonth 0.973445 1.087815 0.895 0.37123
	Mean_fitted 0.101890 0.102266 0.996 0.319505							Summer 0.002852 0.050299 0.057 0.954800							Spring 0.023812 0.079010 0.301 0.763237							Summer 0.002852 0.050299 0.057 0.954800							Fall 0.17898 0.10820 1.654 0.098646 .							Winter 0.064742 0.061614 1.051 0.29380
	incomemonth:Mean_fitted -0.136706 0.070616 -1.936 0.053362 .							incomemonth:Summer -0.042536 0.034138 -1.246 0.213262							incomemonth:Spring -0.076618 0.054499 -1.406 0.160301							incomemonth:Summer -0.042536 0.034138 -1.246 0.213262							incomemonth:Fall -0.16026 0.07455 -2.150 0.031992 *							incomemonth:Winter -0.030778 0.039326 -0.783 0.43415
	---							---							---							---							---							---
	Signif. codes: 0 ‘***’ 0.001 ‘**’ 0.01 ‘*’ 0.05 ‘.’ 0.1 ‘ ’ 1							Signif. codes: 0 ‘***’ 0.001 ‘**’ 0.01 ‘*’ 0.05 ‘.’ 0.1 ‘ ’ 1							Signif. codes: 0 ‘***’ 0.001 ‘**’ 0.01 ‘*’ 0.05 ‘.’ 0.1 ‘ ’ 1							Signif. codes: 0 ‘***’ 0.001 ‘**’ 0.01 ‘*’ 0.05 ‘.’ 0.1 ‘ ’ 1							Signif. codes: 0 ‘***’ 0.001 ‘**’ 0.01 ‘*’ 0.05 ‘.’ 0.1 ‘ ’ 1							Signif. codes: 0 ‘***’ 0.001 ‘**’ 0.01 ‘*’ 0.05 ‘.’ 0.1 ‘ ’ 1
	------------------------------------------------------------------							------------------------------------------------------------------							------------------------------------------------------------------							------------------------------------------------------------------							------------------------------------------------------------------							------------------------------------------------------------------
	No. of observations in the fit: 599							No. of observations in the fit: 599							No. of observations in the fit: 599							No. of observations in the fit: 599							No. of observations in the fit: 599							No. of observations in the fit: 599
	Degrees of Freedom for the fit: 17							Degrees of Freedom for the fit: 17							Degrees of Freedom for the fit: 17							Degrees of Freedom for the fit: 17							Degrees of Freedom for the fit: 17							Degrees of Freedom for the fit: 17
	Residual Deg. of Freedom: 582							Residual Deg. of Freedom: 582							Residual Deg. of Freedom: 582							Residual Deg. of Freedom: 582							Residual Deg. of Freedom: 582							Residual Deg. of Freedom: 582
	at cycle: 7							at cycle: 7							at cycle: 7							at cycle: 7							at cycle: 7							at cycle: 7
	Global Deviance: -187.8755							Global Deviance: -191.0462							Global Deviance: -189.4306							Global Deviance: -191.0462							Global Deviance: -184.162							Global Deviance: -179.7464
	AIC: -153.8755							AIC: -157.0462							AIC: -155.4306							AIC: -157.0462							AIC: -150.162							AIC: -145.7464
	SBC: -79.15603							SBC: -82.32675							SBC: -80.71117							SBC: -82.32675							SBC: -75.44259							SBC: -71.02697
	******************************************************************							******************************************************************							******************************************************************							******************************************************************							******************************************************************							******************************************************************
