# Supplementary material for: Association between long-term, short-term spatial land surface temperature variations and health-related quality of life in Lima, Peru
Source: Int J Health Geogr. 2026 Feb 13;25:20. doi: 10.1186/s12942-026-00454-w (PMC13005491; doi:10.1186/s12942-026-00454-w)
Supplement: Supplementary file 3 — Supplementary Material 3. [file 12942_2026_454_MOESM3_ESM.xlsx]

## Sheet: Table 3. Main result
	Utility	Utility	Mobility	Self-care	Usual activities	Pain or discomfort	Anxiety or depression
	Index<1	Index=1
Mean LST (°C)	1.00 (0.98-1.02)	0.94 (0.88-1.00)	1.01 (0.95-1.07)	1.06 (0.99-1.14)	1.07 (0.99-1.15)	1.00 (0.90-1.12)	1.05 (0.99-1.11)
LST more close to interview date (°C)	1.00 (0.99-1.01)	0.98 (0.96-1.00)	1.01 (0.98-1.03)	1.01 (0.99-1.04)	1.02 (0.99-1.05)	0.97 (0.93-1.00)	1.02 (0.99-1.04)
Mean Spring LST (°C)	1.00 (0.98-1.02)	0.93 (0.89-0.98)	1.01 (0.97-1.06)	1.05 (1.00-1.11)	1.06 (1.01-1.12)	1.02 (0.93-1.11)	1.04 (1.00-1.09)
Mean Summer LST (°C)	1.00 (0.99-1.01)	0.96 (0.93-0.99)	1.02 (0.99-1.05)	1.01 (0.98-1.05)	1.01(0.98-1.05)	0.97 (0.92-1.03)	1.04 (1.01-1.07)
Mean Autumn LST (°C)	1.00 (0.97-1.03)	0.98 (0.92-1.05)	0.99 (0.93-1.05)	1.03 (0.96-1.12)	1.03 (0.96-1.12)	0.97(0.87-1.08)	1.03 (0.97-1.09)
Mean Winter LST (°C)	1.00 (0.98-1.01)	1.02 (0.98-1.05)	0.98 (0.95-1.02)	1.03 (0.98-1.07)	1.02 (0.98-1.07)	1.05 (0.97-1.13)	0.97 (0.94-1.01)
		Mean LST (°C)	Mean Spring LST (°C)	Mean Summer LST (°C)	Mean Autumn LST (°C)	Mean Winter LST (°C)	LST more close to interview date (°C)
Utility index <1		1.00 (0.98-1.02)	1.00 (0.98-1.02)	1.00 (0.99-1.01)	1.00 (0.97-1.03)	1.00 (0.98-1.01)	1.00 (0.99-1.01)
Utility index =1		0.94 (0.88-1.00)	0.93 (0.89-0.98)	0.96 (0.93-0.99)	0.98 (0.92-1.05)	1.02 (0.98-1.05)	0.98 (0.96-1.00)
Mobility		1.01 (0.95-1.07)	1.01 (0.97-1.06)	1.02 (0.99-1.05)	0.99 (0.93-1.05)	0.98 (0.95-1.02)	1.01 (0.98-1.03)
Self-care		1.06 (0.99-1.14)	1.05 (1.00-1.11)	1.01 (0.98-1.05)	1.03 (0.96-1.12)	1.03 (0.98-1.07)	1.01 (0.99-1.04)
Usual activities		1.07 (0.99-1.15)	1.06 (1.01-1.12)	1.01(0.98-1.05)	1.03 (0.96-1.12)	1.02 (0.98-1.07)	1.02 (0.99-1.05)
Pain or discomfort		1.00 (0.90-1.12)	1.02 (0.93-1.11)	0.97 (0.92-1.03)	0.97(0.87-1.08)	1.05 (0.97-1.13)	0.97 (0.93-1.00)
Anxiety or depression		1.05 (0.99-1.11)	1.04 (1.00-1.09)	1.04 (1.01-1.07)	1.03 (0.97-1.09)	0.97 (0.94-1.01)	1.02 (0.99-1.04)

## Sheet: Regress_main_full
	Mobility			Self-care			Usual activities			Pain/dicomfort			Anxiety/depression
	OR	0.025	0.975	OR	0.025	0.975	OR	0.025	0.975	OR	0.025	0.975	OR	0.025	0.975
Intercept	0.22	0.03	1.6	0.01	0	0.18	0.03	0	0.34	0	0	0.2	0.09	0.01	0.65
Sex_female	1.88	1.33	2.64	1.45	0.94	2.22	1.51	0.99	2.29	1.7	0.84	3.45	1.82	1.3	2.54
age	1.03	1.01	1.04	1.04	1.03	1.06	1.02	1.01	1.04	1.05	1.02	1.08	1.01	1	1.03
education	0.9	0.81	1	0.79	0.69	0.9	0.85	0.76	0.96	1.02	0.88	1.18	0.93	0.84	1.04
incomemonth	0.98	0.81	1.18	0.93	0.73	1.19	0.78	0.61	1.01	0.55	0.34	0.87	0.93	0.75	1.14
NCDs_count	2.13	1.65	2.74	2.1	1.65	2.67	1.89	1.49	2.39	1.73	1.21	2.47	1.81	1.44	2.28
Mean LST	1.01	0.95	1.07	1.06	0.99	1.14	1.07	0.99	1.15	1	0.9	1.12	1.05	0.99	1.11
	Mobility			Self-care			Usual activities			Pain/dicomfort			Anxiety/depression
	OR	0.025	0.975	OR	0.025	0.975	OR	0.025	0.975	OR	0.025	0.975	OR	0.025	0.975
Intercept	0.18	0.03	0.95	0.02	0	0.14	0.03	0	0.24	0	0	0.07	0.09	0.02	0.51
Sex_female	1.88	1.34	2.65	1.45	0.94	2.22	1.51	0.99	2.29	1.72	0.85	3.49	1.82	1.3	2.53
age	1.03	1.01	1.04	1.04	1.03	1.06	1.02	1.01	1.04	1.05	1.02	1.08	1.01	1	1.03
education	0.9	0.81	1	0.79	0.7	0.9	0.86	0.76	0.97	1.02	0.89	1.18	0.93	0.84	1.04
incomemonth	0.98	0.81	1.18	0.93	0.73	1.18	0.78	0.61	1	0.55	0.35	0.88	0.93	0.75	1.14
NCDs_count	2.13	1.66	2.74	2.1	1.65	2.67	1.89	1.49	2.39	1.73	1.21	2.47	1.81	1.44	2.28
Spring	1.01	0.97	1.06	1.05	1	1.11	1.06	1.01	1.12	1.02	0.93	1.11	1.04	1	1.09
	Mobility			Self-care			Usual activities			Pain/dicomfort			Anxiety/depression
	OR	0.025	0.975	OR	0.025	0.975	OR	0.025	0.975	OR	0.025	0.975	OR	0.025	0.975
Intercept	0.16	0.04	0.6	0.07	0.01	0.35	0.14	0.03	0.68	0.01	0	0.19	0.09	0.03	0.34
Sex_female	1.89	1.34	2.67	1.41	0.92	2.16	1.48	0.98	2.24	1.67	0.81	3.43	1.85	1.32	2.58
age	1.03	1.01	1.04	1.04	1.02	1.05	1.02	1	1.03	1.05	1.02	1.07	1.02	1	1.03
education	0.9	0.81	1	0.79	0.69	0.9	0.85	0.75	0.96	1.01	0.87	1.17	0.94	0.84	1.04
incomemonth	0.99	0.82	1.19	0.9	0.7	1.14	0.75	0.59	0.97	0.53	0.33	0.85	0.93	0.76	1.15
NCDs_count	2.14	1.66	2.75	2.08	1.64	2.64	1.88	1.49	2.37	1.72	1.21	2.45	1.82	1.45	2.29
Summer	1.02	0.99	1.05	1.01	0.98	1.05	1.01	0.98	1.05	0.97	0.92	1.03	1.04	1.01	1.07
	Mobility			Self-care			Usual activities			Pain/dicomfort			Anxiety/depression
	OR	0.025	0.975	OR	0.025	0.975	OR	0.025	0.975	OR	0.025	0.975	OR	0.025	0.975
Intercept	0.35	0.05	2.56	0.04	0	0.41	0.09	0.01	1.08	0.01	0	0.49	0.16	0.02	1.15
Sex_female	1.87	1.33	2.63	1.42	0.93	2.18	1.49	0.98	2.26	1.67	0.82	3.4	1.81	1.3	2.52
age	1.02	1.01	1.04	1.04	1.03	1.05	1.02	1.01	1.03	1.05	1.02	1.07	1.01	1	1.03
education	0.9	0.81	1	0.79	0.69	0.9	0.85	0.75	0.96	1.02	0.88	1.18	0.93	0.84	1.03
incomemonth	0.96	0.8	1.17	0.91	0.71	1.16	0.76	0.59	0.98	0.53	0.34	0.84	0.91	0.74	1.12
NCDs_count	2.13	1.65	2.74	2.09	1.64	2.65	1.88	1.48	2.37	1.73	1.21	2.47	1.8	1.43	2.27
Autumn	0.99	0.93	1.05	1.03	0.96	1.12	1.03	0.96	1.12	0.97	0.87	1.08	1.03	0.97	1.09
	Mobility			Self-care			Usual activities			Pain/dicomfort			Anxiety/depression
	OR	0.025	0.975	OR	0.025	0.975	OR	0.025	0.975	OR	0.025	0.975	OR	0.025	0.975
Intercept	0.45	0.12	1.69	0.05	0.01	0.24	0.11	0.02	0.55	0	0	0.02	0.71	0.19	2.57
Sex_female	1.87	1.33	2.64	1.41	0.92	2.15	1.47	0.97	2.23	1.76	0.86	3.57	1.79	1.29	2.49
age	1.02	1.01	1.04	1.04	1.02	1.05	1.02	1	1.03	1.05	1.03	1.08	1.01	1	1.02
education	0.9	0.81	1	0.78	0.69	0.89	0.85	0.75	0.95	1.01	0.88	1.17	0.93	0.83	1.03
incomemonth	0.96	0.8	1.16	0.9	0.71	1.15	0.75	0.59	0.97	0.56	0.35	0.89	0.88	0.72	1.09
NCDs_count	2.13	1.65	2.74	2.08	1.64	2.65	1.87	1.48	2.37	1.72	1.21	2.45	1.8	1.43	2.26
Winter	0.98	0.95	1.02	1.03	0.98	1.07	1.02	0.98	1.07	1.05	0.97	1.13	0.97	0.94	1.01
	Mobility			Self-care			Usual activities			Pain/dicomfort			Anxiety/depression
	OR	0.025	0.975	OR	0.025	0.975	OR	0.025	0.975	OR	0.025	0.975	OR	0.025	0.975
Intercept	0.22	0.07	0.69	0.06	0.01	0.25	0.13	0.04	0.5	0.02	0	0.12	0.2	0.06	0.6
Sex_female	1.89	1.34	2.66	1.44	0.94	2.19	1.5	0.99	2.27	1.6	0.78	3.27	1.83	1.32	2.56
age	1.02	1.01	1.04	1.04	1.02	1.05	1.02	1	1.03	1.05	1.02	1.08	1.01	1	1.02
education	0.9	0.81	1	0.78	0.69	0.89	0.85	0.75	0.95	1.02	0.88	1.18	0.93	0.84	1.03
incomemonth	0.98	0.81	1.17	0.9	0.7	1.14	0.75	0.59	0.97	0.53	0.33	0.85	0.91	0.74	1.11
NCDs_count	2.13	1.65	2.74	2.08	1.64	2.64	1.87	1.48	2.36	1.76	1.22	2.52	1.8	1.43	2.26
LST closer to interview date	1.01	0.98	1.03	1.01	0.99	1.04	1.02	0.99	1.05	0.97	0.93	1	1.02	0.99	1.04
