# Supplementary material for: Association between long-term, short-term spatial land surface temperature variations and health-related quality of life in Lima, Peru
Source: Int J Health Geogr. 2026 Feb 13;25:20. doi: 10.1186/s12942-026-00454-w (PMC13005491; doi:10.1186/s12942-026-00454-w)
Supplement: Supplementary file 4 — Supplementary Material 4. [file 12942_2026_454_MOESM4_ESM.xlsx]

## Sheet: Regress_female
		Mobility			Self-care			Usual activities			Pain/dicomfort			Anxiety/depression
		OR	0.025	0.975	OR	0.025	0.975	OR	0.025	0.975	OR	0.025	0.975	OR	0.025	0.975
	Intercept	3.43	0.27	43.46	0.01	0	0.21	0.06	0	1.26	0.03	0	2.94	0.18	0.02	2.12
	age	1.02	1	1.04	1.03	1.01	1.05	1.02	1	1.03	1.04	1.01	1.07	1	0.99	1.02
	education	0.81	0.71	0.93	0.79	0.68	0.92	0.87	0.75	0.99	1.02	0.87	1.2	0.89	0.79	1.01
	incomemonth	1.01	0.78	1.31	0.83	0.59	1.16	0.81	0.59	1.09	0.57	0.33	0.98	1.02	0.79	1.33
	NCDs_count	2.04	1.44	2.9	2.33	1.72	3.15	1.93	1.45	2.59	2.16	1.37	3.41	1.75	1.3	2.35
	Mean LST	0.96	0.89	1.03	1.11	1.02	1.22	1.06	0.97	1.16	0.96	0.83	1.11	1.06	0.99	1.14
		Mobility			Self-care			Usual activities			Pain/dicomfort			Anxiety/depression
		OR	0.025	0.975	OR	0.025	0.975	OR	0.025	0.975	OR	0.025	0.975	OR	0.025	0.975
	Intercept	2.32	0.26	20.51	0.02	0	0.2	0.09	0.01	1.07	0.01	0	0.74	0.21	0.03	1.71
	age	1.02	1	1.04	1.03	1.01	1.05	1.01	1	1.03	1.04	1.01	1.08	1	0.99	1.02
	education	0.81	0.71	0.93	0.8	0.68	0.93	0.87	0.75	0.99	1.03	0.88	1.21	0.89	0.79	1.01
	incomemonth	1.02	0.78	1.32	0.82	0.59	1.15	0.8	0.59	1.08	0.58	0.33	1	1.02	0.79	1.32
	NCDs_count	2.05	1.45	2.91	2.34	1.73	3.17	1.93	1.45	2.58	2.15	1.36	3.4	1.75	1.3	2.35
	Spring	0.97	0.91	1.03	1.09	1.02	1.17	1.04	0.98	1.11	0.99	0.88	1.11	1.05	0.99	1.12
		Mobility			Self-care			Usual activities			Pain/dicomfort			Anxiety/depression
		OR	0.025	0.975	OR	0.025	0.975	OR	0.025	0.975	OR	0.025	0.975	OR	0.025	0.975
	Intercept	1.69	0.33	8.56	0.1	0.02	0.67	0.27	0.04	1.83	0.02	0	0.38	0.4	0.09	1.77
	age	1.02	1	1.04	1.03	1.01	1.05	1.01	0.99	1.03	1.04	1.01	1.07	1	0.99	1.02
	education	0.81	0.71	0.93	0.79	0.68	0.92	0.86	0.75	0.99	1.02	0.86	1.2	0.89	0.79	1.01
	incomemonth	1.02	0.79	1.32	0.79	0.57	1.1	0.78	0.57	1.06	0.57	0.32	1	1.01	0.78	1.31
	NCDs_count	2.03	1.43	2.88	2.32	1.72	3.13	1.93	1.44	2.57	2.14	1.36	3.36	1.77	1.32	2.38
	Summer	0.98	0.94	1.02	1.03	0.98	1.08	1.01	0.97	1.05	0.98	0.91	1.05	1.03	1	1.07
		Mobility			Self-care			Usual activities			Pain/dicomfort			Anxiety/depression
		OR	0.025	0.975	OR	0.025	0.975	OR	0.025	0.975	OR	0.025	0.975	OR	0.025	0.975
	Intercept	3.05	0.24	38.98	0.03	0	0.59	0.09	0	2.08	0.06	0	3.12	0.39	0.04	4.12
	age	1.02	1	1.04	1.03	1.01	1.05	1.01	1	1.03	1.04	1.01	1.07	1	0.99	1.02
	education	0.81	0.71	0.93	0.79	0.68	0.91	0.86	0.75	0.99	1.02	0.87	1.2	0.89	0.79	1
	incomemonth	1.01	0.78	1.31	0.81	0.58	1.13	0.8	0.58	1.09	0.56	0.32	0.96	1	0.77	1.3
	NCDs_count	2.04	1.44	2.89	2.3	1.7	3.11	1.93	1.45	2.57	2.17	1.37	3.43	1.74	1.29	2.33
	Autumn	0.96	0.88	1.04	1.08	0.98	1.18	1.05	0.95	1.16	0.94	0.82	1.07	1.04	0.96	1.12
		Mobility			Self-care			Usual activities			Pain/dicomfort			Anxiety/depression
		OR	0.025	0.975	OR	0.025	0.975	OR	0.025	0.975	OR	0.025	0.975	OR	0.025	0.975
	Intercept	0.87	0.15	4.92	0.11	0.01	0.88	0.18	0.03	1.17	0.01	0	0.15	1.34	0.27	6.78
	age	1.02	1.01	1.04	1.03	1.01	1.05	1.01	1	1.03	1.04	1.01	1.08	1	0.99	1.02
	education	0.82	0.71	0.93	0.78	0.67	0.91	0.86	0.75	0.98	1.03	0.88	1.21	0.88	0.78	1
	incomemonth	1.05	0.81	1.36	0.78	0.56	1.09	0.78	0.58	1.05	0.58	0.34	1.01	0.97	0.75	1.25
	NCDs_count	2.06	1.46	2.93	2.26	1.68	3.05	1.9	1.43	2.53	2.15	1.36	3.39	1.73	1.29	2.32
	Winter	1	0.95	1.05	1.03	0.97	1.09	1.03	0.97	1.08	1	0.92	1.1	0.99	0.95	1.04
		Mobility			Self-care			Usual activities			Pain/dicomfort			Anxiety/depression
		OR	0.025	0.975	OR	0.025	0.975	OR	0.025	0.975	OR	0.025	0.975	OR	0.025	0.975
	Intercept	1.41	0.36	5.5	0.21	0.05	0.99	0.27	0.06	1.21	0.02	0	0.19	0.7	0.2	2.42
	age	1.02	1	1.04	1.03	1.01	1.05	1.01	0.99	1.03	1.04	1.01	1.08	1	0.99	1.02
	education	0.82	0.71	0.93	0.78	0.67	0.91	0.86	0.75	0.98	1.03	0.88	1.21	0.88	0.78	1
	incomemonth	1.04	0.8	1.34	0.77	0.56	1.08	0.78	0.58	1.04	0.57	0.33	1	0.98	0.76	1.26
	NCDs_count	2.08	1.47	2.94	2.27	1.69	3.06	1.91	1.43	2.54	2.22	1.41	3.5	1.72	1.28	2.3
	LST closer to interview date	0.98	0.96	1.01	1.01	0.97	1.04	1.01	0.98	1.05	0.97	0.92	1.02	1.02	0.99	1.04

## Sheet: Regress_income_low
		Mobility			Self-care			Usual activities			Pain/dicomfort			Anxiety/depression
		OR	0.025	0.975	OR	0.025	0.975	OR	0.025	0.975	OR	0.025	0.975	OR	0.025	0.975
	Intercept	0.1	0.01	0.9	0.01	0	0.08	0.02	0	0.22	0	0	0.14	0.1	0.01	0.89
	C(sex)[T.2]	1.8	1.24	2.6	1.65	1.04	2.6	1.55	1.01	2.39	1.67	0.82	3.4	1.7	1.19	2.44
	age	1.02	1.01	1.04	1.04	1.02	1.06	1.02	1.01	1.04	1.05	1.02	1.08	1.02	1	1.03
	education	0.9	0.8	1.01	0.8	0.7	0.92	0.88	0.78	0.99	1.02	0.88	1.18	0.94	0.85	1.05
	incomemonth	1.28	0.87	1.87	1.18	0.75	1.84	0.92	0.59	1.44	0.73	0.34	1.56	0.8	0.55	1.17
	NCDs_count	2.23	1.69	2.93	2	1.55	2.58	1.74	1.36	2.23	1.6	1.12	2.28	1.94	1.51	2.5
	Mean LST	1.03	0.96	1.09	1.09	1.01	1.17	1.07	1	1.15	1.01	0.9	1.13	1.04	0.98	1.11
		Mobility			Self-care			Usual activities			Pain/dicomfort			Anxiety/depression
		OR	0.025	0.975	OR	0.025	0.975	OR	0.025	0.975	OR	0.025	0.975	OR	0.025	0.975
	Intercept	0.11	0.02	0.73	0.01	0	0.08	0.02	0	0.16	0	0	0.06	0.09	0.01	0.59
	C(sex)[T.2]	1.79	1.24	2.59	1.65	1.04	2.6	1.56	1.01	2.4	1.69	0.83	3.45	1.7	1.19	2.44
	age	1.02	1.01	1.04	1.04	1.02	1.06	1.02	1.01	1.04	1.05	1.03	1.08	1.02	1	1.03
	education	0.9	0.8	1.01	0.8	0.7	0.92	0.88	0.78	1	1.02	0.88	1.18	0.95	0.85	1.06
	incomemonth	1.27	0.87	1.86	1.17	0.75	1.83	0.93	0.59	1.44	0.74	0.34	1.59	0.81	0.55	1.18
	NCDs_count	2.22	1.69	2.92	2	1.55	2.58	1.74	1.35	2.23	1.6	1.12	2.28	1.94	1.51	2.49
	Spring	1.02	0.97	1.07	1.07	1.01	1.13	1.07	1.01	1.13	1.02	0.94	1.11	1.04	0.99	1.1
		Mobility			Self-care			Usual activities			Pain/dicomfort			Anxiety/depression
		OR	0.025	0.975	OR	0.025	0.975	OR	0.025	0.975	OR	0.025	0.975	OR	0.025	0.975
	Intercept	0.08	0.02	0.35	0.05	0.01	0.28	0.1	0.02	0.53	0.01	0	0.16	0.09	0.02	0.39
	C(sex)[T.2]	1.81	1.25	2.62	1.58	1.01	2.48	1.51	0.98	2.32	1.64	0.79	3.39	1.71	1.19	2.46
	age	1.03	1.01	1.04	1.04	1.02	1.05	1.02	1.01	1.04	1.05	1.02	1.07	1.02	1.01	1.03
	education	0.9	0.8	1.01	0.8	0.7	0.91	0.88	0.78	0.99	1.01	0.87	1.17	0.95	0.85	1.06
	incomemonth	1.28	0.88	1.87	1.1	0.71	1.7	0.87	0.56	1.35	0.7	0.32	1.52	0.8	0.55	1.17
	NCDs_count	2.25	1.71	2.96	1.98	1.54	2.55	1.73	1.35	2.22	1.6	1.12	2.28	1.96	1.52	2.53
	Summer	1.03	1	1.07	1.01	0.98	1.05	1.01	0.97	1.05	0.98	0.92	1.03	1.04	1.01	1.08
		Mobility			Self-care			Usual activities			Pain/dicomfort			Anxiety/depression
		OR	0.025	0.975	OR	0.025	0.975	OR	0.025	0.975	OR	0.025	0.975	OR	0.025	0.975
	Intercept	0.12	0.01	1.09	0.01	0	0.22	0.06	0	0.78	0.01	0	0.37	0.22	0.03	1.89
	C(sex)[T.2]	1.79	1.24	2.6	1.61	1.02	2.52	1.52	0.99	2.34	1.63	0.8	3.35	1.69	1.18	2.41
	age	1.02	1.01	1.04	1.04	1.02	1.05	1.02	1.01	1.04	1.05	1.02	1.08	1.02	1	1.03
	education	0.9	0.8	1.01	0.8	0.7	0.91	0.88	0.78	0.99	1.01	0.88	1.18	0.94	0.84	1.05
	incomemonth	1.27	0.87	1.85	1.13	0.73	1.77	0.89	0.57	1.38	0.71	0.33	1.51	0.78	0.53	1.14
	NCDs_count	2.23	1.69	2.93	1.99	1.55	2.57	1.73	1.35	2.22	1.6	1.12	2.28	1.93	1.5	2.49
	Autumn	1.02	0.96	1.09	1.06	0.98	1.14	1.03	0.95	1.12	0.97	0.87	1.09	1.02	0.95	1.08
		Mobility			Self-care			Usual activities			Pain/dicomfort			Anxiety/depression
		OR	0.025	0.975	OR	0.025	0.975	OR	0.025	0.975	OR	0.025	0.975	OR	0.025	0.975
	Intercept	0.48	0.11	2.16	0.02	0	0.16	0.06	0.01	0.34	0	0	0.02	0.83	0.19	3.6
	C(sex)[T.2]	1.78	1.23	2.57	1.59	1.02	2.5	1.52	0.99	2.34	1.72	0.84	3.52	1.67	1.17	2.39
	age	1.02	1.01	1.04	1.04	1.02	1.05	1.02	1.01	1.04	1.05	1.03	1.08	1.02	1	1.03
	education	0.9	0.8	1.01	0.79	0.69	0.91	0.87	0.77	0.98	1.01	0.88	1.17	0.94	0.84	1.05
	incomemonth	1.21	0.83	1.76	1.12	0.72	1.74	0.89	0.57	1.38	0.74	0.34	1.6	0.74	0.51	1.09
	NCDs_count	2.23	1.69	2.93	1.98	1.53	2.56	1.73	1.34	2.22	1.59	1.12	2.27	1.93	1.5	2.49
	Winter	0.97	0.94	1.01	1.04	0.99	1.09	1.03	0.99	1.08	1.04	0.97	1.12	0.97	0.94	1.01
		Mobility			Self-care			Usual activities			Pain/dicomfort			Anxiety/depression
		OR	0.025	0.975	OR	0.025	0.975	OR	0.025	0.975	OR	0.025	0.975	OR	0.025	0.975
	Intercept	0.15	0.04	0.55	0.04	0.01	0.22	0.09	0.02	0.39	0.01	0	0.12	0.25	0.07	0.89
	C(sex)[T.2]	1.82	1.25	2.63	1.61	1.03	2.52	1.54	1	2.36	1.56	0.76	3.22	1.7	1.19	2.44
	age	1.02	1.01	1.04	1.04	1.02	1.05	1.02	1.01	1.04	1.05	1.02	1.08	1.02	1	1.03
	education	0.9	0.8	1.01	0.79	0.69	0.91	0.87	0.77	0.98	1.02	0.88	1.18	0.94	0.84	1.05
	incomemonth	1.28	0.87	1.86	1.12	0.72	1.74	0.89	0.57	1.38	0.69	0.32	1.48	0.78	0.54	1.14
	NCDs_count	2.22	1.69	2.92	1.98	1.54	2.54	1.72	1.35	2.21	1.62	1.13	2.32	1.93	1.5	2.48
	LST closer to interview date	1.01	0.99	1.04	1.02	0.99	1.05	1.02	0.99	1.05	0.97	0.93	1	1.01	0.99	1.03

## Sheet: Interaction_lst_age
	Generalized Linear Model Regression Results								Generalized Linear Model Regression Results								Generalized Linear Model Regression Results								Generalized Linear Model Regression Results								Generalized Linear Model Regression Results
	==============================================================================								==============================================================================								==============================================================================								==============================================================================								==============================================================================
	Dep. Variable: Mob_some_prob No. Observations: 700								Dep. Variable: SC_some_prob No. Observations: 700								Dep. Variable: UA_some_prob No. Observations: 700								Dep. Variable: PD_some_prob No. Observations: 700								Dep. Variable: AD_some_prob No. Observations: 700
	Model: GLM Df Residuals: 692								Model: GLM Df Residuals: 692								Model: GLM Df Residuals: 692								Model: GLM Df Residuals: 692								Model: GLM Df Residuals: 692
	Model Family: Binomial Df Model: 7								Model Family: Binomial Df Model: 7								Model Family: Binomial Df Model: 7								Model Family: Binomial Df Model: 7								Model Family: Binomial Df Model: 7
	Link Function: Logit Scale: 1.0000								Link Function: Logit Scale: 1.0000								Link Function: Logit Scale: 1.0000								Link Function: Logit Scale: 1.0000								Link Function: Logit Scale: 1.0000
	Method: IRLS Log-Likelihood: -422.64								Method: IRLS Log-Likelihood: -303.19								Method: IRLS Log-Likelihood: -320.31								Method: IRLS Log-Likelihood: -133.37								Method: IRLS Log-Likelihood: -432.84
	Date: Tue, 11 Nov 2025 Deviance: 845.28								Date: Tue, 11 Nov 2025 Deviance: 606.38								Date: Tue, 11 Nov 2025 Deviance: 640.63								Date: Tue, 11 Nov 2025 Deviance: 266.74								Date: Tue, 11 Nov 2025 Deviance: 865.67
	Time: 14:12:41 Pearson chi2: 712.								Time: 14:15:06 Pearson chi2: 688.								Time: 14:19:32 Pearson chi2: 673.								Time: 14:21:02 Pearson chi2: 642.								Time: 14:22:42 Pearson chi2: 704.
	No. Iterations: 4 Pseudo R-squ. (CS): 0.1634								No. Iterations: 5 Pseudo R-squ. (CS): 0.1968								No. Iterations: 5 Pseudo R-squ. (CS): 0.1263								No. Iterations: 7 Pseudo R-squ. (CS): 0.07029								No. Iterations: 4 Pseudo R-squ. (CS): 0.1095
	Covariance Type: HC3								Covariance Type: HC3								Covariance Type: HC3								Covariance Type: HC3								Covariance Type: HC3
	===================================================================================								===================================================================================								===================================================================================								===================================================================================								===================================================================================
	coef std err z P>|z| [0.025 0.975]								coef std err z P>|z| [0.025 0.975]								coef std err z P>|z| [0.025 0.975]								coef std err z P>|z| [0.025 0.975]								coef std err z P>|z| [0.025 0.975]
	-----------------------------------------------------------------------------------								-----------------------------------------------------------------------------------								-----------------------------------------------------------------------------------								-----------------------------------------------------------------------------------								-----------------------------------------------------------------------------------
	Intercept -2.9485 2.541 -1.160 0.246 -7.929 2.032								Intercept -6.3898 3.105 -2.058 0.040 -12.475 -0.305								Intercept -4.6021 2.955 -1.557 0.119 -10.395 1.190								Intercept -5.8832 5.017 -1.173 0.241 -15.716 3.950								Intercept -3.2618 2.349 -1.389 0.165 -7.865 1.341
	sex_cat[T.male] -0.6186 0.175 -3.531 0.000 -0.962 -0.275								sex_cat[T.male] -0.3556 0.217 -1.640 0.101 -0.780 0.069								sex_cat[T.male] -0.4029 0.213 -1.894 0.058 -0.820 0.014								sex_cat[T.male] -0.5260 0.363 -1.448 0.148 -1.238 0.186								sex_cat[T.male] -0.5906 0.169 -3.488 0.000 -0.923 -0.259
	NCDs_count 0.7588 0.129 5.870 0.000 0.505 1.012								NCDs_count 0.7423 0.122 6.065 0.000 0.502 0.982								NCDs_count 0.6362 0.120 5.298 0.000 0.401 0.872								NCDs_count 0.5497 0.181 3.036 0.002 0.195 0.905								NCDs_count 0.5944 0.117 5.075 0.000 0.365 0.824
	education -0.1076 0.055 -1.957 0.050 -0.215 0.000								education -0.2347 0.067 -3.512 0.000 -0.366 -0.104								education -0.1583 0.061 -2.575 0.010 -0.279 -0.038								education 0.0187 0.074 0.251 0.802 -0.127 0.165								education -0.0700 0.053 -1.327 0.185 -0.173 0.033
	incomemonth -0.0225 0.097 -0.231 0.817 -0.213 0.168								incomemonth -0.0735 0.125 -0.588 0.557 -0.319 0.172								incomemonth -0.2454 0.129 -1.907 0.056 -0.498 0.007								incomemonth -0.6067 0.237 -2.564 0.010 -1.071 -0.143								incomemonth -0.0748 0.105 -0.711 0.477 -0.281 0.131
	Mean_fitted 0.0865 0.095 0.914 0.361 -0.099 0.272								Mean_fitted 0.1573 0.114 1.382 0.167 -0.066 0.380								Mean_fitted 0.1225 0.107 1.145 0.252 -0.087 0.332								Mean_fitted 0.0445 0.185 0.241 0.810 -0.318 0.407								Mean_fitted 0.0997 0.087 1.142 0.253 -0.071 0.271
	age 0.0721 0.054 1.340 0.180 -0.033 0.178								age 0.0906 0.060 1.499 0.134 -0.028 0.209								age 0.0516 0.057 0.902 0.367 -0.061 0.164								age 0.0675 0.088 0.766 0.443 -0.105 0.240								age 0.0461 0.049 0.942 0.346 -0.050 0.142
	Mean_fitted:age -0.0018 0.002 -0.886 0.375 -0.006 0.002								Mean_fitted:age -0.0019 0.002 -0.841 0.400 -0.006 0.003								Mean_fitted:age -0.0012 0.002 -0.553 0.581 -0.005 0.003								Mean_fitted:age -0.0007 0.003 -0.226 0.822 -0.007 0.006								Mean_fitted:age -0.0012 0.002 -0.656 0.512 -0.005 0.002
	===================================================================================								===================================================================================								===================================================================================								===================================================================================								===================================================================================

## Sheet: Interaction_lst_income
	Generalized Linear Model Regression Results									Generalized Linear Model Regression Results									Generalized Linear Model Regression Results									Generalized Linear Model Regression Results									Generalized Linear Model Regression Results
	==============================================================================									==============================================================================									==============================================================================									==============================================================================									==============================================================================
	Dep. Variable: Mob_some_prob No. Observations: 700									Dep. Variable: SC_some_prob No. Observations: 700									Dep. Variable: UA_some_prob No. Observations: 700									Dep. Variable: PD_some_prob No. Observations: 700									Dep. Variable: AD_some_prob No. Observations: 700
	Model: GLM Df Residuals: 692									Model: GLM Df Residuals: 692									Model: GLM Df Residuals: 692									Model: GLM Df Residuals: 692									Model: GLM Df Residuals: 692
	Model Family: Binomial Df Model: 7									Model Family: Binomial Df Model: 7									Model Family: Binomial Df Model: 7									Model Family: Binomial Df Model: 7									Model Family: Binomial Df Model: 7
	Link Function: Logit Scale: 1.0000									Link Function: Logit Scale: 1.0000									Link Function: Logit Scale: 1.0000									Link Function: Logit Scale: 1.0000									Link Function: Logit Scale: 1.0000
	Method: IRLS Log-Likelihood: -423.06									Method: IRLS Log-Likelihood: -303.20									Method: IRLS Log-Likelihood: -320.26									Method: IRLS Log-Likelihood: -133.06									Method: IRLS Log-Likelihood: -432.97
	Date: Tue, 11 Nov 2025 Deviance: 846.12									Date: Tue, 11 Nov 2025 Deviance: 606.40									Date: Tue, 11 Nov 2025 Deviance: 640.52									Date: Tue, 11 Nov 2025 Deviance: 266.13									Date: Tue, 11 Nov 2025 Deviance: 865.94
	Time: 14:25:47 Pearson chi2: 710.									Time: 14:26:15 Pearson chi2: 690.									Time: 14:26:46 Pearson chi2: 670.									Time: 14:27:11 Pearson chi2: 634.									Time: 14:27:37 Pearson chi2: 704.
	No. Iterations: 4 Pseudo R-squ. (CS): 0.1624									No. Iterations: 5 Pseudo R-squ. (CS): 0.1968									No. Iterations: 5 Pseudo R-squ. (CS): 0.1264									No. Iterations: 7 Pseudo R-squ. (CS): 0.07110									No. Iterations: 4 Pseudo R-squ. (CS): 0.1092
	Covariance Type: HC3									Covariance Type: HC3									Covariance Type: HC3									Covariance Type: HC3									Covariance Type: HC3
	===========================================================================================									===========================================================================================									===========================================================================================									===========================================================================================									===========================================================================================
	coef std err z P>|z| [0.025 0.975]									coef std err z P>|z| [0.025 0.975]									coef std err z P>|z| [0.025 0.975]									coef std err z P>|z| [0.025 0.975]									coef std err z P>|z| [0.025 0.975]
	-------------------------------------------------------------------------------------------									-------------------------------------------------------------------------------------------									-------------------------------------------------------------------------------------------									-------------------------------------------------------------------------------------------									-------------------------------------------------------------------------------------------
	Intercept -1.0849 1.524 -0.712 0.477 -4.072 1.902									Intercept -5.1407 2.122 -2.422 0.015 -9.300 -0.981									Intercept -2.0237 2.009 -1.007 0.314 -5.961 1.914									Intercept -7.4777 2.921 -2.560 0.010 -13.202 -1.753									Intercept -1.3115 1.622 -0.808 0.419 -4.491 1.868
	sex_cat[T.male] -0.6277 0.175 -3.591 0.000 -0.970 -0.285									sex_cat[T.male] -0.3640 0.219 -1.661 0.097 -0.793 0.065									sex_cat[T.male] -0.4150 0.213 -1.944 0.052 -0.833 0.003									sex_cat[T.male] -0.5303 0.363 -1.463 0.144 -1.241 0.180									sex_cat[T.male] -0.6025 0.170 -3.535 0.000 -0.937 -0.268
	age 0.0247 0.006 3.978 0.000 0.013 0.037									age 0.0403 0.007 5.504 0.000 0.026 0.055									age 0.0205 0.007 2.866 0.004 0.006 0.035									age 0.0483 0.013 3.812 0.000 0.023 0.073									age 0.0143 0.006 2.456 0.014 0.003 0.026
	NCDs_count 0.7563 0.129 5.869 0.000 0.504 1.009									NCDs_count 0.7420 0.123 6.023 0.000 0.501 0.983									NCDs_count 0.6366 0.120 5.308 0.000 0.402 0.872									NCDs_count 0.5460 0.181 3.013 0.003 0.191 0.901									NCDs_count 0.5932 0.117 5.057 0.000 0.363 0.823
	education -0.1057 0.055 -1.912 0.056 -0.214 0.003									education -0.2345 0.067 -3.492 0.000 -0.366 -0.103									education -0.1575 0.062 -2.560 0.010 -0.278 -0.037									education 0.0198 0.075 0.265 0.791 -0.126 0.166									education -0.0680 0.053 -1.284 0.199 -0.172 0.036
	Mean_fitted 0.0150 0.055 0.272 0.786 -0.093 0.123									Mean_fitted 0.1109 0.074 1.496 0.135 -0.034 0.256									Mean_fitted 0.0246 0.071 0.348 0.728 -0.114 0.163									Mean_fitted 0.1098 0.110 0.996 0.319 -0.106 0.326									Mean_fitted 0.0246 0.058 0.423 0.672 -0.089 0.138
	incomemonth 0.1094 0.712 0.154 0.878 -1.287 1.506									incomemonth 0.7660 1.018 0.752 0.452 -1.230 2.762									incomemonth -0.9631 0.980 -0.983 0.325 -2.883 0.957									incomemonth 1.4471 1.709 0.847 0.397 -1.903 4.798									incomemonth -0.3934 0.791 -0.497 0.619 -1.945 1.158
	Mean_fitted:incomemonth -0.0053 0.028 -0.191 0.849 -0.060 0.049									Mean_fitted:incomemonth -0.0330 0.039 -0.843 0.399 -0.110 0.044									Mean_fitted:incomemonth 0.0277 0.037 0.748 0.454 -0.045 0.100									Mean_fitted:incomemonth -0.0828 0.071 -1.159 0.247 -0.223 0.057									Mean_fitted:incomemonth 0.0125 0.031 0.408 0.683 -0.047 0.072
	===========================================================================================									===========================================================================================									===========================================================================================									===========================================================================================									===========================================================================================
